# Supplementary material for: Hippocampal transcriptome-guided genetic analysis of correlated episodic memory phenotypes in Alzheimer's disease
Source: Front Genet. 2015 Mar 26;6:117. doi: 10.3389/fgene.2015.00117 (PMC4374536; doi:10.3389/fgene.2015.00117)
Supplement: Supplementary file 1 [file Table1.XLSX]

## Sheet: Supplemental Table S1
Supplemental Table S1: Top SNP-level p-values for associations between 8 genes shown in Table 4 and 7 memory scores. Red cells contain p-values less than 0.05. A SNP is included in the table if it is associated with at least one memory score with p<0.05.
Chr	SNP_ID	Gene	Dist	Log_Delay	Log_IMM	RAV_Recog	RAV_TOT6	RAV_T30	RAV_TOTB	RAV_TOTAL
7	rs12703141	PRKAG2	-9967	0.0532732	0.0304083	0.458068	0.18986	0.352375	0.446674	0.445021
7	rs2041635	PRKAG2	-1454	0.0699358	0.0272366	0.34981	0.144277	0.317712	0.280516	0.410031
7	rs6952258	PRKAG2	-600	0.0699358	0.0272366	0.34981	0.144277	0.317712	0.280516	0.410031
7	rs17714947	PRKAG2	0	0.905664	0.770424	0.39868	0.0434185	0.0317476	0.634372	0.203364
7	rs5017429	PRKAG2	0	0.0479922	0.019152	0.306003	0.133173	0.278812	0.338763	0.366922
7	rs4726047	PRKAG2	0	0.0463122	0.0200455	0.264177	0.129223	0.261175	0.302698	0.319071
7	rs6464147	PRKAG2	0	0.0399038	0.0174519	0.268197	0.114507	0.241711	0.317611	0.291531
7	rs1029945	PRKAG2	0	0.355239	0.303724	0.241519	0.0300996	0.507723	0.785897	0.128665
7	rs870441	PRKAG2	0	0.103992	0.392815	0.150646	0.0377013	0.180837	0.227775	0.0473504
7	rs4726081	PRKAG2	0	0.079193	0.265005	0.0633598	0.0124372	0.0330673	0.066977	0.00210646
7	rs6964824	PRKAG2	0	0.079193	0.265005	0.0633598	0.0124372	0.0330673	0.066977	0.00210646
7	rs1362236	PRKAG2	0	0.414338	0.733505	0.0364801	0.320789	0.113385	0.193634	0.0596734
7	rs4726084	PRKAG2	0	0.128335	0.101978	0.0340272	0.0835368	0.0766155	0.266683	0.00171143
7	rs6980380	PRKAG2	0	0.354274	0.252771	0.0061162	0.0695307	0.102006	0.131582	0.00261794
7	rs2536085	PRKAG2	0	0.591893	0.363025	0.0645055	0.0829993	0.237901	0.324831	0.00949914
7	rs7778356	PRKAG2	0	0.963443	0.754803	0.0264256	0.410006	0.672112	0.975866	0.339739
7	rs10480299	PRKAG2	0	0.380063	0.941373	0.0677673	0.266562	0.534101	0.0273451	0.574575
7	rs7805747	PRKAG2	0	0.399956	0.849819	0.0707832	0.235233	0.510181	0.0316635	0.658827
7	rs2536067	PRKAG2	0	0.0705481	0.329298	0.469368	0.0198587	0.0116595	0.980884	0.15432
7	rs885273	PRKAG2	0	0.0478426	0.0922204	0.802154	0.0667143	0.093961	0.689296	0.30456
7	rs4418266	PRKAG2	0	0.538253	0.40876	0.297473	0.116775	0.540141	0.0357453	0.210846
7	rs4425665	PRKAG2	0	0.0761915	0.0239897	0.0451805	0.0422402	0.181376	0.738845	0.0333255
7	rs4128396	PRKAG2	0	0.102578	0.0568535	0.47678	0.0183038	0.0386491	0.096687	0.00956086
7	rs7797865	PRKAG2	0	0.0968573	0.0334182	0.385815	0.22302	0.244506	0.615066	0.166954
7	rs12539356	PRKAG2	0	0.502949	0.121932	0.189775	0.0289997	0.0803606	0.995926	0.0546121
7	rs1881638	PRKAG2	0	0.482302	0.11003	0.21867	0.0361351	0.0987931	0.997936	0.0584329
7	rs10952318	PRKAG2	0	0.359932	0.19971	0.667061	0.0743331	0.116275	0.122078	0.0350874
7	rs11764602	PRKAG2	0	0.0769527	0.0169593	0.0446269	0.00717943	0.00991223	0.0856113	0.000746912
7	rs1881624	PRKAG2	0	0.135128	0.0184466	0.0635206	0.0589343	0.084697	0.184727	0.0817966
7	rs10277544	PRKAG2	0	0.104691	0.0497456	0.967551	0.243917	0.622816	0.932456	0.0736895
7	rs7795096	PRKAG2	0	0.0440687	0.0122839	0.308576	0.00756136	0.179652	0.684629	0.00670015
7	rs6961971	PRKAG2	0	0.232273	0.0818331	0.533373	0.118114	0.377247	0.795239	0.0374216
9	rs10739155	PTPRD	0	0.17026	0.307228	0.617188	0.113129	0.0358118	0.410724	0.144371
9	rs4742488	PTPRD	0	0.00796976	0.0166582	0.899703	0.0441149	0.0299114	0.699184	0.0600251
9	rs991250	PTPRD	0	0.0935538	0.0353117	0.868781	0.114334	0.137866	0.0625916	0.119109
9	rs7045817	PTPRD	0	0.144273	0.0698626	0.0265087	0.131496	0.0442804	0.0915593	0.0576193
9	rs7031533	PTPRD	0	0.157794	0.0552986	0.377271	0.165306	0.144772	0.0268713	0.183543
9	rs1875238	PTPRD	0	0.110772	0.198678	0.034724	0.230507	0.105243	0.541636	0.115065
9	rs10977022	PTPRD	0	0.465728	0.374294	0.197015	0.0787828	0.00955752	0.127415	0.0224887
9	rs1392524	PTPRD	0	0.0613947	0.0844737	0.928116	0.0489803	0.0440478	0.302869	0.0642916
9	rs1021720	PTPRD	0	0.496297	0.477533	0.262647	0.0513326	0.0101427	0.2103	0.0270102
9	rs7036240	PTPRD	0	0.0671539	0.0218944	0.295327	0.396633	0.657261	0.315635	0.519759
9	rs17561379	PTPRD	0	0.61932	0.574842	0.0909957	0.0439514	0.0176428	0.457209	0.0689102
9	rs10815855	PTPRD	0	0.581421	0.573343	0.0909128	0.0835875	0.0205982	0.352919	0.0852098
9	rs3903826	PTPRD	0	0.266605	0.0601928	0.614158	0.0226955	0.0841646	0.127371	0.0972622
9	rs3901934	PTPRD	0	0.154249	0.0420967	0.650896	0.766332	0.607063	0.183667	0.581762
9	rs1535675	PTPRD	0	0.117863	0.0274283	0.857512	0.985883	0.834973	0.173168	0.790542
9	rs2031214	PTPRD	0	0.139019	0.0342537	0.682414	0.999112	0.745322	0.228369	0.73691
9	rs10815867	PTPRD	0	0.062228	0.0192525	0.864644	0.902629	0.933321	0.257706	0.567168
9	rs10977093	PTPRD	0	0.286907	0.452571	0.0628558	0.0268581	0.0284501	0.297927	0.0190746
9	rs7024486	PTPRD	0	0.0294594	0.544101	0.0701151	0.015799	0.17725	0.670204	0.395855
9	rs1407972	PTPRD	0	0.0675985	0.691792	0.208628	0.0379622	0.280567	0.865951	0.624774
9	rs1361117	PTPRD	0	0.00920665	0.0580778	0.159685	0.269912	0.201318	0.599417	0.146483
9	rs12686827	PTPRD	0	0.00280188	0.0271009	0.178597	0.105949	0.109505	0.180559	0.0280448
9	rs3750490	PTPRD	0	0.00219451	0.0211408	0.160301	0.114955	0.114931	0.172843	0.0302989
9	rs16928234	PTPRD	0	0.00945115	0.0619456	0.326647	0.33425	0.31159	0.341522	0.118203
9	rs1028018	PTPRD	0	0.63798	0.495513	0.864298	0.33768	0.0468915	0.177148	0.349583
9	rs1025547	PTPRD	0	0.337679	0.838157	0.507508	0.209281	0.019832	0.114418	0.156232
9	rs3817208	PTPRD	0	0.0277961	0.0919878	0.256492	0.42518	0.473017	0.663922	0.530869
9	rs7849404	PTPRD	0	0.00671048	0.0454611	0.0250373	0.00993957	0.00972439	0.934871	0.00693715
9	rs1434262	PTPRD	0	0.896645	0.661022	0.0268046	0.217957	0.0440504	0.15632	0.0315209
9	rs1550002	PTPRD	0	0.69883	0.421137	0.0633698	0.489991	0.075165	0.0112352	0.0810973
9	rs4742531	PTPRD	0	0.917744	0.698119	0.0120569	0.0877662	0.0326044	0.259917	0.0217683
9	rs10977260	PTPRD	0	0.393411	0.932876	0.044517	0.546905	0.250433	0.458507	0.783086
9	rs3802396	PTPRD	0	0.313452	0.0337921	0.870501	0.874124	0.354993	0.577983	0.799573
9	rs1865341	PTPRD	0	0.903876	0.303256	0.0142147	0.489523	0.302318	0.0230771	0.0850867
9	rs2570960	PTPRD	0	0.678081	0.143068	0.0735111	0.628643	0.481782	0.00104988	0.0973216
9	rs2814717	PTPRD	0	0.195524	0.0507442	0.00961354	0.214184	0.21717	0.0150155	0.0664592
9	rs3891649	PTPRD	0	0.101699	0.0310572	0.584805	0.173669	0.215041	0.0251321	0.200484
9	rs7466280	PTPRD	0	0.1728	0.0164786	0.0390292	0.411472	0.46525	0.00204952	0.123612
9	rs10815977	PTPRD	0	0.33896	0.13709	0.27866	0.103178	0.192105	0.0116847	0.0627784
9	rs723145	PTPRD	0	0.532856	0.0943437	0.240555	0.343406	0.231379	0.0140833	0.1093
9	rs2217711	PTPRD	0	0.47206	0.0537417	0.133736	0.220924	0.10424	0.00293606	0.0303748
9	rs10759008	PTPRD	0	0.764616	0.561933	0.180832	0.082446	0.198935	0.0902513	0.0297207
9	rs10759009	PTPRD	0	0.813609	0.555356	0.236773	0.119879	0.24334	0.11125	0.03668
9	rs7028784	PTPRD	0	0.604066	0.484271	0.169119	0.0925336	0.175838	0.215	0.0249546
9	rs2196066	PTPRD	0	0.32148	0.04685	0.93733	0.175098	0.148163	0.57672	0.402501
9	rs17585256	PTPRD	0	0.0952797	0.0332409	0.100446	0.0161703	0.0908553	0.781737	0.184421
9	rs10511514	PTPRD	0	0.43951	0.54931	0.497106	0.0204781	0.127836	0.370955	0.0833622
9	rs10977432	PTPRD	0	0.0401623	0.105018	0.481887	0.468975	0.546897	0.141664	0.167825
9	rs10511520	PTPRD	0	0.109997	0.177627	0.114496	0.129657	0.0884633	0.195151	0.0191279
9	rs324481	PTPRD	0	0.178762	0.114226	0.421313	0.767823	0.487163	0.00617082	0.698849
9	rs560380	PTPRD	0	0.765086	0.45255	0.595743	0.662132	0.427344	0.0360675	0.910072
9	rs17589981	PTPRD	0	0.170451	0.437093	0.0164427	0.185989	0.0295048	0.0514826	0.472404
9	rs1445212	PTPRD	0	0.0498719	0.177973	0.643949	0.547657	0.0957334	0.251868	0.50636
9	rs12000334	PTPRD	0	0.0962535	0.0647576	0.371205	0.089738	0.0632959	0.00166834	0.0361953
9	rs2028780	PTPRD	0	0.401838	0.121455	0.58902	0.128362	0.594089	0.0431046	0.153839
9	rs4329321	PTPRD	0	0.118784	0.0742989	0.0591361	0.161534	0.44323	0.0986493	0.0205757
9	rs1332797	PTPRD	0	0.0388541	0.378871	0.193774	0.119544	0.089596	0.225647	0.121098
9	rs10977673	PTPRD	0	0.288887	0.36445	0.625405	0.262376	0.900742	0.0470916	0.411022
9	rs1855217	PTPRD	0	0.0720901	0.147126	0.21675	0.0901487	0.388776	0.0317413	0.145496
9	rs7848297	PTPRD	0	0.0460265	0.188782	0.0564768	0.141875	0.165443	0.775017	0.196643
9	rs10759063	PTPRD	0	0.0753192	0.0347408	0.687988	0.0479501	0.0496022	0.282307	0.132681
9	rs10977735	PTPRD	0	0.0948268	0.100793	0.123765	0.0489767	0.0207918	0.798133	0.214238
9	rs7044915	PTPRD	0	0.205788	0.0489612	0.655366	0.227327	0.241537	0.616469	0.0795758
9	rs1360593	PTPRD	0	0.0224126	0.0110672	0.025339	0.0306522	0.15791	0.0640058	0.0400409
9	rs16929628	PTPRD	0	0.234892	0.379501	0.0344677	0.112038	0.0820368	0.0279532	0.0259465
9	rs2038963	PTPRD	0	0.0299665	0.0358388	0.258376	0.187902	0.22243	0.192634	0.333815
9	rs2182548	PTPRD	0	0.0299665	0.0358388	0.258376	0.187902	0.22243	0.192634	0.333815
9	rs16929713	PTPRD	0	0.0523986	0.0343251	0.667917	0.536648	0.460724	0.215619	0.405017
9	rs1412398	PTPRD	0	0.346051	0.290572	0.71183	0.0413172	0.154952	0.163187	0.0690904
9	rs9407436	PTPRD	0	0.317285	0.273385	0.657128	0.0351707	0.142605	0.151293	0.0617443
9	rs7029761	PTPRD	0	0.566099	0.374252	0.2027	0.00452849	0.0123952	0.120093	0.0570713
9	rs10491608	PTPRD	0	0.313005	0.315098	0.263541	0.0217526	0.0307009	0.432014	0.172226
9	rs10977896	PTPRD	0	0.391707	0.274039	0.302625	0.0229067	0.0527497	0.471106	0.191763
9	rs10977897	PTPRD	0	0.0155022	0.0250415	0.276267	0.0745844	0.0972486	0.326277	0.0468856
9	rs10816150	PTPRD	0	0.00658897	0.0224464	0.184687	0.0580018	0.0694231	0.385848	0.0378078
9	rs10511528	PTPRD	0	0.0392867	0.153742	0.18661	0.220711	0.330359	0.743702	0.0750624
9	rs6477405	PTPRD	0	0.0224821	0.0638334	0.284494	0.428256	0.567892	0.548076	0.102461
9	rs4273904	PTPRD	0	0.00146738	0.016747	0.109404	0.538922	0.662993	0.370335	0.110388
9	rs1934268	PTPRD	0	0.0224049	0.133296	0.525702	0.75696	0.93905	0.888993	0.525447
9	rs2225979	PTPRD	0	0.00261613	0.0203127	0.082775	0.536577	0.594619	0.358777	0.112109
9	rs2025392	PTPRD	0	0.00434455	0.0356237	0.19383	0.5926	0.841321	0.410629	0.176924
9	rs2761762	PTPRD	0	0.0137846	0.101776	0.509028	0.928191	0.776931	0.912872	0.684007
9	rs1408125	PTPRD	0	0.0443995	0.0937989	0.401063	0.480585	0.881817	0.702974	0.267247
9	rs2821505	PTPRD	0	0.0768919	0.0589909	0.657797	0.0566682	0.130866	0.282384	0.0372608
9	rs10977976	PTPRD	0	0.0600589	0.242356	0.0769884	0.0427594	0.119955	0.0498537	0.0277366
9	rs2761734	PTPRD	0	0.0124835	0.0195155	0.318606	0.0896745	0.121508	0.243749	0.0433789
9	rs2821487	PTPRD	0	0.550366	0.651174	0.269896	0.0358174	0.259159	0.313601	0.0608862
9	rs2821491	PTPRD	0	0.00667053	0.00939725	0.0033581	0.00782348	0.0134989	0.0894365	0.00962417
9	rs10816239	PTPRD	0	0.320017	0.171715	0.908354	0.713966	0.0396091	0.413659	0.0792054
9	rs12683380	PTPRD	0	0.127994	0.13953	0.554911	0.515773	0.014718	0.408333	0.0301591
9	rs2382082	PTPRD	0	0.140592	0.135313	0.536115	0.434029	0.0169874	0.34784	0.0172661
9	rs7849423	PTPRD	0	0.25074	0.16486	0.877201	0.691284	0.0272099	0.592473	0.0740337
9	rs7467612	PTPRD	0	0.041668	0.33295	0.243815	0.109522	0.132056	0.996268	0.347193
9	rs2382087	PTPRD	0	0.526334	0.0744071	0.258698	0.840627	0.131181	0.0611001	0.0334159
9	rs7470838	PTPRD	0	0.139001	0.0371544	0.696111	0.327639	0.0381742	0.171539	0.00643872
9	rs10739206	PTPRD	0	0.685037	0.192984	0.830894	0.804032	0.29844	0.0151676	0.0940072
9	rs10816273	PTPRD	0	0.710209	0.508515	0.461679	0.903004	0.390463	0.0271498	0.457487
9	rs10816274	PTPRD	0	0.40809	0.977927	0.0400431	0.0798073	0.183359	0.070704	0.204365
9	rs10978162	PTPRD	0	0.7779	0.967467	0.00590603	0.11467	0.661714	0.967597	0.544701
9	rs13283706	PTPRD	0	0.907329	0.543594	0.0308842	0.828561	0.468061	0.57923	0.639423
9	rs2382104	PTPRD	0	0.719496	0.932686	0.724383	0.11116	0.267501	0.00670062	0.386057
9	rs399780	PTPRD	0	0.0344858	0.183233	0.915638	0.637507	0.116498	0.173222	0.487033
9	rs7023147	PTPRD	0	0.0427894	0.134164	0.847585	0.763546	0.773167	0.229148	0.637928
9	rs10116268	PTPRD	0	0.0264604	0.0988333	0.521839	0.737015	0.152851	0.0529051	0.318085
9	rs403114	PTPRD	0	0.574256	0.717139	0.294915	0.237075	0.0448947	0.155863	0.314898
9	rs439467	PTPRD	0	0.55891	0.487961	0.443801	0.245691	0.0315124	0.85235	0.435407
9	rs291296	PTPRD	0	0.52781	0.763956	0.183823	0.0850206	0.0070263	0.220842	0.134677
9	rs725261	PTPRD	0	0.0306113	0.102796	0.115593	0.401435	0.0855374	0.0343833	0.248716
9	rs725262	PTPRD	0	0.0338298	0.0573356	0.320922	0.391884	0.137814	0.0889893	0.175174
9	rs10118866	PTPRD	0	0.167163	0.292371	0.234954	0.192171	0.0179558	0.0659865	0.179608
9	rs10958889	PTPRD	0	0.0338298	0.0573356	0.320922	0.391884	0.137814	0.0889893	0.175174
9	rs7043462	PTPRD	0	0.0283847	0.0495599	0.30377	0.375267	0.131124	0.0873224	0.200861
9	rs11525900	PTPRD	0	0.0975768	0.123382	0.4832	0.109565	0.0177902	0.125892	0.118964
9	rs16931167	PTPRD	0	0.0796544	0.0961174	0.304914	0.0585104	0.0294906	0.497604	0.0516914
9	rs6474539	PTPRD	0	0.111076	0.135288	0.015386	0.368496	0.44377	0.412387	0.34243
9	rs10959090	PTPRD	0	0.101353	0.0928953	0.0111542	0.343053	0.321321	0.233456	0.242371
9	rs10959176	PTPRD	0	0.980738	0.943317	0.294541	0.569592	0.971128	0.0469328	0.877534
9	rs1407398	PTPRD	0	0.576914	0.581398	0.322267	0.528935	0.782911	0.0333184	0.866222
9	rs1573018	PTPRD	0	0.377719	0.433998	0.327545	0.839171	0.523207	0.034523	0.530216
10	rs1291882	CELF2	0	0.0568384	0.062811	0.0604472	0.113697	0.0459194	0.493444	0.0199556
10	rs1291836	CELF2	0	0.0811134	0.0679322	0.0406203	0.0484228	0.0168441	0.256219	0.00770528
10	rs6602475	CELF2	0	0.679895	0.563955	0.00472278	0.0339498	0.00874819	0.0176849	0.00206386
10	rs1291845	CELF2	0	0.405166	0.229138	0.0098862	0.0580673	0.039476	0.020299	0.00198844
10	rs1291848	CELF2	0	0.670646	0.212404	0.014055	0.0432707	0.0374	0.220747	0.00110985
10	rs2477020	CELF2	0	0.670646	0.212404	0.014055	0.0432707	0.0374	0.220747	0.00110985
10	rs1291849	CELF2	0	0.686139	0.20586	0.0168504	0.0477486	0.0458485	0.26506	0.00126175
10	rs1291851	CELF2	0	0.0416634	0.0361691	0.0455246	0.0914435	0.0422401	0.556435	0.0170803
10	rs2762537	CELF2	0	0.193441	0.0746135	0.0264864	0.0922259	0.106497	0.636504	0.0110512
10	rs1888185	CELF2	0	0.687773	0.202479	0.0158149	0.047657	0.0458688	0.260947	0.00126366
10	rs11256965	CELF2	0	0.609131	0.486719	0.0139718	0.0324968	0.0249382	0.122233	0.00365543
10	rs2773495	CELF2	0	0.662069	0.201155	0.0101512	0.0332477	0.031453	0.218652	0.00062834
10	rs11256967	CELF2	0	0.927484	0.484808	0.00851971	0.0410045	0.0309054	0.43353	0.00424003
10	rs1291803	CELF2	0	0.674024	0.212989	0.0129428	0.0431451	0.0389974	0.256012	0.000888999
10	rs10490956	CELF2	0	0.950126	0.49795	0.00835446	0.0498134	0.0353611	0.410282	0.00507172
10	rs1291816	CELF2	0	0.258885	0.0704371	0.00703964	0.0620853	0.0707905	0.374029	0.00236125
10	rs7907550	CELF2	0	0.924147	0.48899	0.00661339	0.0474969	0.028183	0.375948	0.0045495
10	rs1291818	CELF2	0	0.314989	0.168704	0.0367452	0.135722	0.026095	0.221167	0.0164082
10	rs1291822	CELF2	0	0.111189	0.0979495	0.0223819	0.0417822	0.0249428	0.852394	0.0164206
10	rs12774218	CELF2	0	0.995539	0.888379	0.0765522	0.234026	0.0453413	0.650325	0.077211
10	rs1750734	CELF2	0	0.141683	0.107878	0.0179413	0.0631083	0.0386198	0.850779	0.0323539
10	rs1750730	CELF2	0	0.127708	0.180886	0.106698	0.12442	0.016582	0.122578	0.150594
10	rs1747716	CELF2	0	0.0955009	0.352001	0.0304204	0.0269655	0.00355234	0.0110911	0.0764439
10	rs1747717	CELF2	0	0.0127964	0.0515578	0.149507	0.0634161	0.0365778	0.618661	0.05551
10	rs7915813	CELF2	0	0.00903429	0.00785377	0.0381613	0.012758	0.0168599	0.948742	0.0374693
10	rs1747718	CELF2	0	0.0825443	0.15384	0.20828	0.130421	0.0283286	0.661828	0.0596356
10	rs1624142	CELF2	0	0.206007	0.42229	0.0317476	0.0893787	0.00967562	0.0139174	0.107023
10	rs675870	CELF2	0	0.00735606	0.00967005	0.0341068	0.0178007	0.0220031	0.890814	0.0468169
10	rs630840	CELF2	0	0.221275	0.457026	0.0424848	0.113441	0.011686	0.019948	0.141384
10	rs679944	CELF2	0	0.129642	0.0985379	0.0237819	0.026674	0.0129157	0.201313	0.13726
10	rs660676	CELF2	0	0.0146965	0.00316998	0.484221	0.0970041	0.0422226	0.787327	0.0982389
10	rs2759642	CELF2	0	0.0146035	0.00332606	0.481865	0.0828279	0.0344137	0.809162	0.0895819
10	rs658469	CELF2	0	0.00814299	0.00382059	0.257258	0.0654284	0.017091	0.460719	0.0563354
10	rs11257006	CELF2	0	0.00389204	0.000359362	0.232524	0.0484817	0.0539859	0.865515	0.0991872
10	rs7899913	CELF2	0	0.0529561	0.0201372	0.665032	0.0378231	0.0952432	0.489995	0.137662
10	rs625315	CELF2	0	0.00621669	0.00268053	0.239695	0.0594497	0.0203616	0.4328	0.063365
10	rs10905918	CELF2	0	0.000624818	0.000293707	0.0331179	0.00124977	0.00411819	0.129592	0.00268434
10	rs7094118	CELF2	0	0.215862	0.164934	0.0253957	0.0523986	0.177038	0.31297	0.159788
10	rs2399669	CELF2	0	0.181721	0.0339537	0.219795	0.0434403	0.360149	0.524426	0.112038
10	rs10752216	CELF2	0	0.0596979	0.0144534	0.0680864	0.00432446	0.0358757	0.123854	0.0446444
10	rs4750031	CELF2	0	0.143834	0.0336443	0.273649	0.0337177	0.329517	0.4815	0.0627427
10	rs4750033	CELF2	0	0.0895666	0.0943894	0.167479	0.189226	0.178289	0.0524982	0.0181819
10	rs2765974	CELF2	0	0.0452794	0.150042	0.199825	0.259024	0.439334	0.295165	0.0428142
10	rs7086168	CELF2	0	0.112633	0.16772	0.510621	0.436458	0.162596	0.0253702	0.0684973
10	rs4750035	CELF2	0	0.299671	0.0917852	0.501369	0.655096	0.42634	0.022318	0.44021
10	rs11817658	CELF2	0	0.988828	0.815497	0.464287	0.816789	0.760816	0.0443093	0.810905
10	rs3740194	CELF2	0	0.379504	0.120095	0.433362	0.372528	0.728326	0.0218885	0.757051
10	rs3740196	CELF2	0	0.0165408	0.00629878	0.0958467	0.187694	0.85524	0.520921	0.73955
10	rs2653514	CELF2	0	0.685346	0.49882	0.326694	0.0848563	0.0297237	0.562679	0.371944
10	rs1058348	CELF2	0	0.0158602	0.00383027	0.0814633	0.0460297	0.0447021	0.690845	0.194093
10	rs7072651	CELF2	0	0.335381	0.162029	0.14848	0.526149	0.524666	0.0442371	0.382111
10	rs3780993	CELF2	0	0.451372	0.427457	0.250885	0.390937	0.15986	0.0190064	0.713049
10	rs11257046	CELF2	0	0.303816	0.49701	0.29092	0.695281	0.925155	0.0426477	0.625712
10	rs17454012	CELF2	0	0.209283	0.0625822	0.0207863	0.220845	0.0680979	0.64404	0.0359107
10	rs12262014	CELF2	0	0.237198	0.0736254	0.0288985	0.219076	0.0589849	0.611329	0.0417128
10	rs10905928	CELF2	0	0.310302	0.301305	0.0359124	0.524597	0.346406	0.955089	0.790637
10	rs2246449	CELF2	0	0.934036	0.662321	0.402306	0.527754	0.599257	0.0418572	0.541943
10	rs10508421	CELF2	0	0.120634	0.175277	0.215767	0.634944	0.992452	0.0459592	0.880683
11	rs4551739	NAV2	0	0.150584	0.0542128	0.223603	0.0721795	0.0448847	0.890085	0.545147
11	rs2729888	NAV2	0	0.0250587	0.13584	0.0814517	0.371319	0.27247	0.268823	0.17939
11	rs11025109	NAV2	0	0.117085	0.109943	0.00485806	0.0876601	0.391783	0.712492	0.117194
11	rs10833107	NAV2	0	0.0129311	0.0886449	0.257625	0.357956	0.587373	0.133702	0.133327
11	rs10766556	NAV2	0	0.0103259	0.0896418	0.118764	0.147203	0.0145968	0.068805	0.180996
11	rs4550206	NAV2	0	0.49541	0.118031	0.546322	0.0503321	0.0371106	0.207968	0.27659
11	rs2702642	NAV2	0	0.025607	0.15117	0.266752	0.00436277	0.000728746	0.117895	0.0388603
11	rs4757809	NAV2	0	0.25709	0.380151	0.52644	0.314016	0.0211454	0.61001	0.747753
11	rs10766559	NAV2	0	0.0113375	0.0851779	0.175133	0.0853774	0.00707603	0.0768133	0.137499
11	rs2632010	NAV2	0	0.0842668	0.429485	0.645256	0.273131	0.0417102	0.588096	0.375458
11	rs11025141	NAV2	0	0.184626	0.382825	0.598573	0.0882441	0.0339635	0.0913365	0.14482
11	rs717015	NAV2	0	0.539687	0.524192	0.919774	0.117431	0.00551497	0.34726	0.691491
11	rs10766561	NAV2	0	0.211672	0.429594	0.678043	0.111283	0.0432141	0.112769	0.169943
11	rs11025149	NAV2	0	0.236948	0.411485	0.867348	0.100248	0.0176864	0.0346111	0.200082
11	rs2729884	NAV2	0	0.117796	0.330216	0.941785	0.0601559	0.00640031	0.0732247	0.231682
11	rs10833122	NAV2	0	0.417536	0.423695	0.875149	0.0777771	0.00128288	0.116521	0.378206
11	rs2403441	NAV2	0	0.264535	0.328602	0.468076	0.15143	0.0313168	0.18209	0.384563
11	rs2632051	NAV2	0	0.279834	0.339565	0.481116	0.146813	0.0316702	0.209815	0.37227
11	rs986656	NAV2	0	0.27773	0.348171	0.466635	0.129385	0.0247672	0.162434	0.338811
11	rs1055543	NAV2	0	0.85738	0.683029	0.319725	0.160253	0.0213205	0.48663	0.588855
11	rs4757818	NAV2	0	0.13042	0.250463	0.660536	0.0700929	0.0119652	0.243086	0.313362
11	rs11605946	NAV2	0	0.00299557	0.00796384	0.566245	0.446913	0.925999	0.230875	0.135997
11	rs7127676	NAV2	0	0.00322327	0.0123625	0.503277	0.428925	0.826028	0.553769	0.221166
11	rs10766573	NAV2	0	0.541832	0.304903	0.0151566	0.03413	0.165469	0.849298	0.15113
11	rs7931824	NAV2	0	0.320439	0.157352	0.00624098	0.0602828	0.251369	0.996721	0.141863
11	rs1471903	NAV2	0	0.251461	0.02062	0.526473	0.199759	0.524458	0.844051	0.382717
11	rs11025194	NAV2	0	0.11356	0.00404683	0.234418	0.188368	0.600085	0.140018	0.0560184
11	rs10741791	NAV2	0	0.0275593	0.00771327	0.914037	0.0875451	0.143967	0.301801	0.157376
11	rs1319701	NAV2	0	0.116043	0.242153	0.488238	0.153634	0.0557432	0.236485	0.0338749
11	rs1364792	NAV2	0	0.104237	0.123002	0.139882	0.0180774	0.128737	0.858635	0.0834571
11	rs11025239	NAV2	0	0.145533	0.192511	0.260349	0.0379623	0.252085	0.917907	0.0953229
11	rs2896584	NAV2	0	0.691431	0.815031	0.166338	0.171591	0.0818843	0.0111253	0.100332
11	rs4757851	NAV2	0	0.732447	0.61213	0.910681	0.169762	0.844571	0.00971081	0.476869
11	rs6483616	NAV2	0	0.992357	0.586922	0.174122	0.0131874	0.415542	0.390228	0.591956
11	rs894548	NAV2	0	0.358532	0.107821	0.0969042	0.0484457	0.18449	0.265749	0.0615593
11	rs2625291	NAV2	0	0.625923	0.745383	0.717514	0.100457	0.0852412	0.106386	0.0018309
11	rs2707106	NAV2	0	0.0111835	0.0275041	0.388177	0.812843	0.98116	0.220847	0.745319
11	rs967543	NAV2	0	0.0123384	0.0158438	0.951715	0.134458	0.178805	0.164783	0.586866
11	rs2028604	NAV2	0	0.00382381	0.0207546	0.622653	0.200377	0.285074	0.462921	0.747276
11	rs2028606	NAV2	0	0.00491084	0.0234096	0.389741	0.673834	0.718892	0.612128	0.512573
11	rs7131523	NAV2	0	0.0268078	0.0404649	0.579085	0.172398	0.449232	0.776198	0.613672
11	rs2585764	NAV2	0	0.0368563	0.0486382	0.711886	0.203448	0.503587	0.872833	0.570789
11	rs10833190	NAV2	0	0.0142727	0.0266131	0.830077	0.479358	0.746369	0.976962	0.552043
11	rs10833191	NAV2	0	0.0266033	0.0738367	0.909064	0.516292	0.801247	0.993861	0.618416
11	rs10833192	NAV2	0	0.739602	0.399327	0.989685	0.130068	0.204226	0.196296	0.0498763
11	rs2707081	NAV2	0	0.158617	0.0636684	0.862464	0.0845591	0.14064	0.121436	0.0348883
11	rs12807015	NAV2	0	0.0934107	0.0427301	0.54381	0.0146628	0.00482543	0.378559	0.00522196
11	rs10833202	NAV2	0	0.197813	0.0945214	0.856884	0.0539135	0.0370863	0.317553	0.0196331
11	rs2403547	NAV2	0	0.453728	0.219575	0.605138	0.697316	0.456086	0.0388597	0.557626
11	rs7933147	NAV2	0	0.671425	0.951051	0.0435267	0.420496	0.139181	0.203327	0.482891
11	rs1986254	NAV2	0	0.661147	0.313293	0.473757	0.451918	0.35349	0.0431827	0.438392
11	rs12786819	NAV2	0	0.943051	0.617756	0.0168436	0.488637	0.15321	0.600899	0.498971
11	rs2625293	NAV2	0	0.540214	0.514704	0.0431322	0.774135	0.25792	0.595528	0.800752
11	rs6483628	NAV2	0	0.842334	0.648748	0.0453276	0.0624991	0.023147	0.954423	0.245809
11	rs2568118	NAV2	0	0.263109	0.299439	0.0480399	0.0357764	0.0130757	0.440395	0.128443
11	rs2568135	NAV2	0	0.646879	0.800077	0.0570813	0.0938551	0.0210807	0.635298	0.375648
11	rs1372797	NAV2	0	0.812921	0.874259	0.0502755	0.0786427	0.0210705	0.61759	0.339414
11	rs7112354	NAV2	0	0.546708	0.370527	0.897918	0.262462	0.40898	0.0446316	0.287784
11	rs2584843	NAV2	0	0.526516	0.420442	0.1323	0.03136	0.0173627	0.23835	0.122817
11	rs11606785	NAV2	0	0.204401	0.0320699	0.834846	0.417173	0.612669	0.685521	0.262989
11	rs12807369	NAV2	0	0.0604636	0.0229745	0.0598039	0.837372	0.867709	0.818892	0.358777
11	rs7126220	NAV2	0	0.0372649	0.0603345	0.0972092	0.625398	0.517974	0.73792	0.279954
11	rs7125647	NAV2	0	0.0630398	0.145395	0.0414374	0.832132	0.798425	0.510339	0.599825
11	rs1978947	NAV2	0	0.0735843	0.0371063	0.153892	0.147836	0.184299	0.501113	0.369243
11	rs12785600	NAV2	0	0.0381507	0.0813814	0.160247	0.0304034	0.0444601	0.209419	0.124092
11	rs2289566	NAV2	0	0.177966	0.191326	0.153498	0.0714215	0.0140035	0.531528	0.031237
11	rs2289562	NAV2	0	0.0494319	0.0582955	0.377399	0.18749	0.219574	0.990795	0.277216
11	rs10741818	NAV2	0	0.038174	0.0670554	0.477421	0.121432	0.197419	0.881763	0.303184
11	rs4757894	NAV2	1575	0.62395	0.707515	0.575948	0.338084	0.545836	0.515153	0.0356007
13	rs208418	PDS5B	-6540	0.00678178	0.00473501	0.372752	0.0116847	0.00550453	7.77092e-05	0.0014316
13	rs9595908	PDS5B	0	4.45292e-05	0.000167869	0.043926	0.00234691	0.00293108	0.000484783	0.000776881
13	rs208426	PDS5B	0	0.000209008	0.000203188	0.284772	0.00776742	0.027341	0.00320973	0.00509678
13	rs2301390	PDS5B	0	5.10575e-07	4.70513e-06	0.0154096	0.000205341	0.00218603	0.00817183	0.00128025
13	rs12428283	PDS5B	0	1.50269e-06	1.2281e-05	0.017459	0.000200809	0.00244688	0.00751764	0.00126721
13	rs590383	PDS5B	0	0.000117642	0.00027257	0.10147	0.00142725	0.00645867	0.00063694	0.000696563
13	rs4120131	PDS5B	0	2.69546e-06	2.42623e-05	0.0224275	0.000289413	0.00283769	0.00839259	0.00147856
13	rs506645	PDS5B	0	0.00113758	0.00329093	0.129967	0.0132957	0.0257385	0.00183906	0.00236914
13	rs10507735	PCDH9	0	0.402191	0.22405	0.0853255	0.239723	0.372819	0.0113177	0.110128
13	rs9634932	PCDH9	0	0.876686	0.88713	0.279163	0.666775	0.313274	0.0303549	0.916285
13	rs1036995	PCDH9	0	0.804896	0.893481	0.240229	0.841543	0.38644	0.0358327	0.864688
13	rs9529066	PCDH9	0	0.878089	0.882884	0.293592	0.64975	0.261829	0.0182637	0.862791
13	rs7317477	PCDH9	0	0.191674	0.665182	0.282281	0.386233	0.603689	0.0344896	0.896424
13	rs411313	PCDH9	0	0.41713	0.341537	0.629235	0.652091	0.469771	0.0483894	0.224666
13	rs6562469	PCDH9	0	0.266544	0.742472	0.237407	0.256188	0.145132	0.0261697	0.473812
13	rs2224740	PCDH9	0	0.882008	0.860222	0.176396	0.349178	0.339381	0.0461551	0.480064
13	rs7989494	PCDH9	0	0.787126	0.857284	0.165239	0.295092	0.343519	0.0429073	0.462067
13	rs17514196	PCDH9	0	0.698063	0.499599	0.720222	0.479644	0.256738	0.0354748	0.321546
13	rs9529154	PCDH9	0	0.380484	0.162926	0.359789	0.693184	0.78646	0.0457115	0.990411
13	rs4884708	PCDH9	0	0.391555	0.163355	0.345591	0.714896	0.79144	0.0471044	0.987111
13	rs1323922	PCDH9	0	0.49698	0.656066	0.455658	0.14746	0.0462881	0.109744	0.240129
13	rs10492592	PCDH9	0	0.890389	0.778934	0.51153	0.25498	0.951993	0.0341445	0.971076
13	rs17517438	PCDH9	0	0.795398	0.682783	0.734105	0.943556	0.464679	0.0181258	0.831948
13	rs9599192	PCDH9	0	0.0274875	0.0910177	0.352964	0.107815	0.141149	0.0443575	0.207574
13	rs7324254	PCDH9	0	0.0241128	0.0916496	0.25093	0.119262	0.1731	0.0844341	0.222103
19	rs157580	TOMM40	0	8.92017e-09	5.25198e-07	4.41459e-05	5.11594e-05	3.18812e-07	8.80025e-05	2.82575e-05
19	rs2075650	TOMM40	0	8.91601e-14	6.17845e-09	4.44994e-12	9.59439e-09	1.53319e-11	9.43486e-07	8.25645e-11
19	rs8106922	TOMM40	0	0.0434017	0.127311	0.00550182	0.0294371	0.0782765	0.603267	0.0648179
19	rs405509	APOE	-201	0.0588954	0.169428	0.00415131	0.0526458	0.0721587	0.321609	0.0471979
19	rs429358	APOE	0	2.98633e-28	1.4275e-20	5.01377e-19	2.01524e-17	4.37444e-20	2.83745e-07	1.11324e-16
19	rs439401	APOE	1801	2.40549e-07	4.16951e-06	0.000343175	3.82997e-06	4.67551e-06	0.00968337	2.37448e-06
