# Supplementary material for: Hippocampal transcriptome-guided genetic analysis of correlated episodic memory phenotypes in Alzheimer's disease
Source: Front Genet. 2015 Mar 26;6:117. doi: 10.3389/fgene.2015.00117 (PMC4374536; doi:10.3389/fgene.2015.00117)
Supplement: Supplementary file 2 [file Table2.XLSX]

## Sheet: Supplemental Table S2
Supplemental Table 2. Interaction SNP pairs identified in RAV_TOTB with uncorrected p ≤ 1e-8 . Bolded lines: interaction SNP pairs with corrected p ≤ 0.05 (or uncorrected p ≤ 2e-9)
No	Chr_1	rs_No_1	Gene_1	Dist_1	Chr_2	rs_No_2	Gene_2	Dist_2	p-value	corr_p
1	2	rs12614757	SLC8A1	0	5	rs12234019	ARHGAP26	0	4.18976e-11	0.00104933
2	2	rs12614757	SLC8A1	0	5	rs3776227	ARHGAP26	0	4.18976e-11	0.00104933
3	10	rs10490954	CELF2	0	16	rs7184768	CMIP	0	1.1604e-10	0.00290622
4	2	rs12614757	SLC8A1	0	5	rs2028268	ARHGAP26	0	1.17636e-10	0.0029462
5	2	rs12614757	SLC8A1	0	5	rs13169445	ARHGAP26	0	1.17636e-10	0.0029462
6	10	rs1750739	CELF2	0	16	rs7184768	CMIP	0	1.22767e-10	0.0030747
7	5	rs953431	BASP1	0	16	rs12445748	CMIP	0	1.35479e-10	0.00339307
8	10	rs10490954	CELF2	0	12	rs1522228	SOX5	0	2.26453e-10	0.00567152
9	3	rs6803403	FHIT	0	16	rs12445748	CMIP	0	2.47251e-10	0.00619241
10	11	rs7119749	GRM5	0	20	rs1570009	KCNG1	5389	3.9125e-10	0.00979886
11	11	rs10831496	GRM5	0	20	rs1570009	KCNG1	5389	4.25368e-10	0.0106534
12	10	rs10490954	CELF2	0	16	rs4888159	CMIP	0	4.56496e-10	0.011433
13	5	rs4988879	MCTP1	0	8	rs10091952	NSMAF	0	4.79688e-10	0.0120138
14	4	rs7699656	TRIM2	-1415	10	rs1750739	CELF2	0	4.82928e-10	0.0120949
15	10	rs1750739	CELF2	0	16	rs4888159	CMIP	0	5.10593e-10	0.0127878
16	11	rs480015	GRM5	0	20	rs1570009	KCNG1	5389	5.47056e-10	0.013701
17	6	rs12663692	UTRN	0	11	rs1008098	OPCML	0	5.56822e-10	0.0139456
18	7	rs851715	CNTNAP2	0	10	rs11196845	ABLIM1	0	6.01533e-10	0.0150654
19	16	rs2737290	WWOX	0	21	rs2835471	HLCS	0	6.19957e-10	0.0155268
20	5	rs12234019	ARHGAP26	0	17	rs4078371	NPLOC4	0	6.43889e-10	0.0161262
21	5	rs12234019	ARHGAP26	0	17	rs7406859	NPLOC4	0	6.43889e-10	0.0161262
22	5	rs3776227	ARHGAP26	0	17	rs7406859	NPLOC4	0	6.43889e-10	0.0161262
23	5	rs3776227	ARHGAP26	0	17	rs4078371	NPLOC4	0	6.43889e-10	0.0161262
24	11	rs1605327	OPCML	0	17	rs4078371	NPLOC4	0	6.6085e-10	0.016551
25	11	rs1605327	OPCML	0	17	rs7406859	NPLOC4	0	6.6085e-10	0.016551
26	7	rs1177007	CNTNAP2	0	10	rs11196845	ABLIM1	0	6.6301e-10	0.0166051
27	11	rs2169660	GRM5	0	20	rs1570009	KCNG1	5389	7.68685e-10	0.0192517
28	2	rs778341	GIGYF2	3512	22	rs10854702	ELFN2	0	7.81327e-10	0.0195684
29	11	rs2584834	NAV2	0	16	rs8048851	WWOX	0	8.0063e-10	0.0200518
30	12	rs17399946	SOX5	0	15	rs7179043	RCN2	-4894	8.2942e-10	0.0207728
31	9	rs10977896	PTPRD	0	12	rs7954648	SOX5	0	8.35457e-10	0.020924
32	6	rs1147857	SASH1	0	7	rs2525762	LOC441204	0	8.58115e-10	0.0214915
33	4	rs7699656	TRIM2	-1415	11	rs4938619	TRAPPC4	0	8.85338e-10	0.0221733
34	17	rs1058564	DLX4	0	20	rs381571	TRMT6	-4060	8.98933e-10	0.0225138
35	5	rs2028268	ARHGAP26	0	17	rs7406859	NPLOC4	0	9.90631e-10	0.0248104
36	5	rs2028268	ARHGAP26	0	17	rs4078371	NPLOC4	0	9.90631e-10	0.0248104
37	5	rs13169445	ARHGAP26	0	17	rs7406859	NPLOC4	0	9.90631e-10	0.0248104
38	5	rs13169445	ARHGAP26	0	17	rs4078371	NPLOC4	0	9.90631e-10	0.0248104
39	6	rs9322150	SASH1	0	17	rs4078371	NPLOC4	0	1.00834e-09	0.0252539
40	6	rs9322150	SASH1	0	17	rs7406859	NPLOC4	0	1.00834e-09	0.0252539
41	3	rs3773379	CHL1	0	22	rs10854702	ELFN2	0	1.01635e-09	0.0254545
42	7	rs2373270	CNTNAP2	0	10	rs11196845	ABLIM1	0	1.10338e-09	0.0276342
43	7	rs2888536	CNTNAP2	0	10	rs11196845	ABLIM1	0	1.10338e-09	0.0276342
44	3	rs7634073	FHIT	0	3	rs831084	FOXP1	0	1.1238e-09	0.0281456
45	17	rs423757	LSM12	-4292	17	rs11655575	SDK2	-3731	1.14619e-09	0.0287064
46	8	rs720266	PSD3	0	20	rs11907065	SULF2	0	1.15795e-09	0.0290009
47	3	rs3773379	CHL1	0	22	rs968743	ELFN2	0	1.15819e-09	0.0290069
48	16	rs17297088	NFAT5	0	17	rs11655575	SDK2	-3731	1.15991e-09	0.02905
49	16	rs1437137	NFAT5	0	17	rs11655575	SDK2	-3731	1.15991e-09	0.02905
50	16	rs2737290	WWOX	0	21	rs2835487	HLCS	0	1.21022e-09	0.03031
51	7	rs17170878	CNTNAP2	0	19	rs8109737	LRRC4B	0	1.22386e-09	0.0306516
52	5	rs4988879	MCTP1	0	8	rs12679938	NSMAF	0	1.28203e-09	0.0321085
53	4	rs10007543	ANK2	0	11	rs1008098	OPCML	0	1.29571e-09	0.0324511
54	3	rs3773379	CHL1	0	16	rs12445748	CMIP	0	1.31869e-09	0.0330266
55	6	rs9390185	UTRN	0	11	rs1008098	OPCML	0	1.33323e-09	0.0333908
56	6	rs12663692	UTRN	0	20	rs6127973	BMP7	0	1.35967e-09	0.034053
57	10	rs10490954	CELF2	0	16	rs7197860	CMIP	0	1.37627e-09	0.0344687
58	12	rs17399946	SOX5	0	13	rs2281770	FARP1	0	1.39604e-09	0.0349638
59	12	rs17399946	SOX5	0	13	rs2281769	FARP1	0	1.39604e-09	0.0349638
60	4	rs6817112	TRIM2	0	5	rs3776227	ARHGAP26	0	1.4353e-09	0.0359471
61	4	rs6817112	TRIM2	0	5	rs12234019	ARHGAP26	0	1.4353e-09	0.0359471
62	10	rs1750739	CELF2	0	12	rs1522228	SOX5	0	1.50254e-09	0.0376311
63	5	rs3776227	ARHGAP26	0	18	rs3786256	DOK6	0	1.56503e-09	0.0391962
64	5	rs12234019	ARHGAP26	0	18	rs3786256	DOK6	0	1.56503e-09	0.0391962
65	2	rs17009372	TPRKB	-1384	18	rs12961730	CNDP1	0	1.6781e-09	0.042028
66	11	rs10839563	APBB1	0	16	rs12445748	CMIP	0	1.71714e-09	0.0430058
67	6	rs12663692	UTRN	0	14	rs8007293	CNIH	9519	1.73214e-09	0.0433815
68	9	rs10491608	PTPRD	0	12	rs7954648	SOX5	0	1.74893e-09	0.043802
69	2	rs2306434	PLEKHM3	0	6	rs9390185	UTRN	0	1.76907e-09	0.0443064
70	2	rs2306434	PLEKHM3	0	6	rs12663692	UTRN	0	1.88525e-09	0.0472161
71	7	rs344470	CNTNAP2	0	9	rs1473822	PTPRD	0	1.88574e-09	0.0472284
72	16	rs2737290	WWOX	0	21	rs2835466	HLCS	0	2.02194e-09	0.0506395
73	4	rs4693923	SPP1	-8687	5	rs4403157	EDIL3	-3465	2.07126e-09	0.0518747
74	10	rs10490954	CELF2	0	16	rs4265801	CMIP	0	2.0877e-09	0.0522865
75	16	rs4888159	CMIP	0	17	rs17192740	GPRC5C	-3145	2.09445e-09	0.0524555
76	16	rs2737290	WWOX	0	21	rs8134293	HLCS	0	2.11712e-09	0.0530233
77	2	rs778341	GIGYF2	3512	22	rs968743	ELFN2	0	2.21748e-09	0.0555368
78	1	rs10803369	TMEM51	3551	10	rs1750739	CELF2	0	2.23955e-09	0.0560896
79	17	rs11655575	SDK2	-3731	18	rs11151524	DOK6	0	2.26275e-09	0.0566706
80	4	rs7699656	TRIM2	-1415	10	rs10490954	CELF2	0	2.26591e-09	0.0567498
81	8	rs2717751	PSD3	0	11	rs10750523	OPCML	0	2.27716e-09	0.0570315
82	5	rs2028268	ARHGAP26	0	18	rs3786256	DOK6	0	2.27903e-09	0.0570784
83	5	rs13169445	ARHGAP26	0	18	rs3786256	DOK6	0	2.27903e-09	0.0570784
84	9	rs10977874	PTPRD	0	12	rs7954648	SOX5	0	2.38047e-09	0.0596189
85	11	rs11215485	CADM1	0	18	rs6506684	RAB31	0	2.45116e-09	0.0613894
86	8	rs2717751	PSD3	0	15	rs6151582	BNIP2	0	2.48366e-09	0.0622033
87	4	rs12499194	DHX15	0	9	rs2501925	RFK	0	2.571e-09	0.0643907
88	5	rs12234019	ARHGAP26	0	22	rs9306383	GNAZ	0	2.59037e-09	0.0648759
89	5	rs3776227	ARHGAP26	0	22	rs9306383	GNAZ	0	2.59037e-09	0.0648759
90	11	rs2157612	CADM1	0	18	rs6506684	RAB31	0	2.59294e-09	0.0649402
91	12	rs11178431	CNTN1	0	16	rs8048851	WWOX	0	2.6073e-09	0.0652999
92	11	rs530782	GRM5	0	20	rs1570009	KCNG1	5389	2.60999e-09	0.0653673
93	11	rs7932792	SWAP70	0	11	rs4938619	TRAPPC4	0	2.6352e-09	0.0659986
94	3	rs3773379	CHL1	0	8	rs2853229	RRM2B	0	2.71323e-09	0.0679529
95	11	rs11215438	CADM1	0	16	rs905780	WWOX	0	2.82505e-09	0.0707534
96	8	rs2717751	PSD3	0	19	rs14089	TLE2	0	2.88686e-09	0.0723015
97	4	rs7699656	TRIM2	-1415	17	rs4078371	NPLOC4	0	2.91888e-09	0.0731034
98	4	rs7699656	TRIM2	-1415	17	rs7406859	NPLOC4	0	2.91888e-09	0.0731034
99	4	rs10007543	ANK2	0	11	rs4938619	TRAPPC4	0	2.97496e-09	0.0745079
100	3	rs3773379	CHL1	0	8	rs478420	PCM1	0	3.01618e-09	0.0755403
101	11	rs10501688	GRM5	0	20	rs1570009	KCNG1	5389	3.02913e-09	0.0758646
102	11	rs1903841	GRM5	0	20	rs1570009	KCNG1	5389	3.02913e-09	0.0758646
103	11	rs12276465	CADM1	0	18	rs6506684	RAB31	0	3.04096e-09	0.0761609
104	3	rs1014595	FHIT	0	12	rs17481050	SOX5	0	3.09237e-09	0.0774485
105	1	rs1052878	KIAA1324	0	4	rs6856101	ANK2	0	3.12559e-09	0.0782805
106	2	rs956309	DBI	0	6	rs12663692	UTRN	0	3.13282e-09	0.0784615
107	4	rs7699656	TRIM2	-1415	18	rs12961730	CNDP1	0	3.14685e-09	0.0788129
108	9	rs10977896	PTPRD	0	12	rs1498873	SOX5	0	3.14879e-09	0.0788615
109	3	rs3773379	CHL1	0	12	rs1498873	SOX5	0	3.27336e-09	0.0819814
110	1	rs11805045	CAPZB	0	8	rs2717751	PSD3	0	3.29607e-09	0.0825501
111	11	rs4938619	TRAPPC4	0	11	rs1008098	OPCML	0	3.38755e-09	0.0848413
112	3	rs1014595	FHIT	0	5	rs34306	PIK3R1	0	3.41941e-09	0.0856392
113	4	rs6822469	FLJ39653	0	6	rs2293286	AGPAT4	-56	3.52001e-09	0.0881587
114	11	rs6483735	NELL1	0	11	rs4938619	TRAPPC4	0	3.55914e-09	0.0891387
115	3	rs2255772	FHIT	0	10	rs11196845	ABLIM1	0	3.56462e-09	0.089276
116	7	rs1167835	HIP1	0	7	rs722519	NRCAM	0	3.57242e-09	0.0894713
117	12	rs17399946	SOX5	0	14	rs1884535	CLMN	0	3.57461e-09	0.0895262
118	5	rs10519973	SLC12A2	0	17	rs11655575	SDK2	-3731	3.58392e-09	0.0897593
119	3	rs3773379	CHL1	0	11	rs17649730	CADM1	-2914	3.60877e-09	0.0903817
120	12	rs17399946	SOX5	0	13	rs3752969	FARP1	0	3.83444e-09	0.0960336
121	10	rs10490954	CELF2	0	11	rs17593306	NAV2	0	3.84223e-09	0.0962287
122	7	rs344470	CNTNAP2	0	14	rs942029	AKAP6	0	3.9221e-09	0.0982291
123	11	rs10502199	CADM1	0	16	rs1437137	NFAT5	0	3.93356e-09	0.0985161
124	11	rs10502199	CADM1	0	16	rs17297088	NFAT5	0	3.93356e-09	0.0985161
125	13	rs2281770	FARP1	0	17	rs4078371	NPLOC4	0	3.98158e-09	0.0997188
126	13	rs2281770	FARP1	0	17	rs7406859	NPLOC4	0	3.98158e-09	0.0997188
127	13	rs2281769	FARP1	0	17	rs4078371	NPLOC4	0	3.98158e-09	0.0997188
128	13	rs2281769	FARP1	0	17	rs7406859	NPLOC4	0	3.98158e-09	0.0997188
129	6	rs7772700	TMEM181	-6391	10	rs1750739	CELF2	0	4.06792e-09	0.101881
130	18	rs4891370	DOK6	0	20	rs381571	TRMT6	-4060	4.09474e-09	0.102553
131	9	rs10977874	PTPRD	0	11	rs10839563	APBB1	0	4.11419e-09	0.10304
132	10	rs2005417	UNC5B	0	17	rs4078371	NPLOC4	0	4.15784e-09	0.104133
133	10	rs2005417	UNC5B	0	17	rs7406859	NPLOC4	0	4.15784e-09	0.104133
134	5	rs4835942	SLC12A2	0	17	rs11655575	SDK2	-3731	4.2361e-09	0.106093
135	1	rs7527134	SYT6	0	7	rs2285026	LIMK1	0	4.24436e-09	0.1063
136	10	rs1750739	CELF2	0	15	rs12592279	SNRPN	0	4.27959e-09	0.107182
137	3	rs1014595	FHIT	0	12	rs7954648	SOX5	0	4.29088e-09	0.107465
138	2	rs10803852	GAD1	-7489	10	rs1750739	CELF2	0	4.34109e-09	0.108723
139	11	rs7937776	CWC15	0	11	rs17649730	CADM1	-2914	4.37397e-09	0.109546
140	1	rs11102738	SYT6	0	16	rs7198971	WWOX	0	4.39665e-09	0.110114
141	1	rs7527134	SYT6	0	2	rs7185	FARSB	0	4.55589e-09	0.114102
142	6	rs7772700	TMEM181	-6391	10	rs10490954	CELF2	0	4.55617e-09	0.114109
143	5	rs34306	PIK3R1	0	8	rs2717751	PSD3	0	4.5604e-09	0.114215
144	3	rs3773379	CHL1	0	12	rs7954648	SOX5	0	4.59392e-09	0.115055
145	4	rs6817112	TRIM2	0	15	rs473357	TRPM7	0	4.62645e-09	0.11587
146	3	rs3773379	CHL1	0	8	rs3780103	PCM1	0	4.63834e-09	0.116167
147	1	rs7527134	SYT6	0	2	rs1347630	SGPP2	4237	4.64957e-09	0.116449
148	3	rs3773379	CHL1	0	7	rs1917950	CNTNAP2	0	4.73869e-09	0.118681
149	3	rs6803403	FHIT	0	20	rs381571	TRMT6	-4060	4.78388e-09	0.119812
150	9	rs10977874	PTPRD	0	12	rs1498873	SOX5	0	4.82028e-09	0.120724
151	3	rs3773379	CHL1	0	6	rs7742705	UTRN	0	4.83916e-09	0.121197
152	10	rs10490954	CELF2	0	17	rs2273280	TNRC6C	0	5.01487e-09	0.125598
153	4	rs6822469	FLJ39653	0	10	rs10490954	CELF2	0	5.11561e-09	0.128121
154	8	rs10503786	BNIP3L	0	16	rs13337252	WWOX	0	5.13394e-09	0.12858
155	3	rs7650598	TNIK	0	17	rs4078371	NPLOC4	0	5.19694e-09	0.130157
156	3	rs7650598	TNIK	0	17	rs7406859	NPLOC4	0	5.19694e-09	0.130157
157	6	rs2293286	AGPAT4	-56	7	rs12537028	DYNC1I1	0	5.21295e-09	0.130558
158	4	rs7699656	TRIM2	-1415	14	rs8005039	AKAP6	0	5.24179e-09	0.131281
159	6	rs2293286	AGPAT4	-56	14	rs1884535	CLMN	0	5.25192e-09	0.131534
160	2	rs1517320	STK39	0	3	rs1447959	FHIT	0	5.28858e-09	0.132453
161	3	rs3773379	CHL1	0	6	rs2293286	AGPAT4	-56	5.33398e-09	0.13359
162	4	rs6817112	TRIM2	0	5	rs2028268	ARHGAP26	0	5.36107e-09	0.134268
163	4	rs6817112	TRIM2	0	5	rs13169445	ARHGAP26	0	5.36107e-09	0.134268
164	12	rs7968452	SOX5	0	15	rs4375633	PHGR1	-3662	5.36828e-09	0.134449
165	1	rs1052878	KIAA1324	0	7	rs344470	CNTNAP2	0	5.36863e-09	0.134457
166	1	rs679728	RFWD2	8255	11	rs10502199	CADM1	0	5.3901e-09	0.134995
167	3	rs9868848	ZFYVE20	0	7	rs7776941	LOC441204	0	5.43267e-09	0.136061
168	1	rs6692713	EIF2B3	2891	1	rs17469209	RPS10P7	9858	5.4887e-09	0.137465
169	3	rs3773379	CHL1	0	3	rs9840529	FOXP1	0	5.50062e-09	0.137763
170	4	rs7699656	TRIM2	-1415	16	rs2737290	WWOX	0	5.53674e-09	0.138668
171	2	rs2588882	HNRNPA3	0	8	rs13278559	CA1	5081	5.5602e-09	0.139255
172	3	rs3773379	CHL1	0	7	rs454612	CNTNAP2	0	5.57584e-09	0.139647
173	10	rs10490954	CELF2	0	17	rs3751962	TNRC6C	0	5.61559e-09	0.140643
174	3	rs10513704	NCEH1	0	6	rs12663692	UTRN	0	5.6437e-09	0.141347
175	10	rs10490954	CELF2	0	11	rs7948272	NAV2	0	5.70894e-09	0.142981
176	3	rs3773379	CHL1	0	7	rs12154459	CNTNAP2	0	5.7103e-09	0.143015
177	1	rs1982986	EPRS	0	17	rs11655575	SDK2	-3731	5.74956e-09	0.143998
178	8	rs720266	PSD3	0	20	rs362567	SNAP25	0	5.81656e-09	0.145676
179	7	rs344470	CNTNAP2	0	14	rs17098938	AKAP6	0	5.87933e-09	0.147248
180	4	rs7699656	TRIM2	-1415	7	rs344470	CNTNAP2	0	5.89849e-09	0.147728
181	10	rs1750739	CELF2	0	11	rs4938619	TRAPPC4	0	5.98563e-09	0.14991
182	2	rs10593	ITGB1BP1	0	3	rs9289040	LSAMP	0	6.07097e-09	0.152048
183	2	rs1517320	STK39	0	3	rs2255772	FHIT	0	6.09867e-09	0.152741
184	1	rs2297679	COL16A1	0	12	rs1021671	SOX5	0	6.14419e-09	0.153881
185	1	rs10926145	FMN2	0	12	rs17399946	SOX5	0	6.1718e-09	0.154573
186	1	rs11211059	EIF2B3	0	1	rs17469209	RPS10P7	9858	6.19862e-09	0.155245
187	9	rs10491608	PTPRD	0	12	rs1498873	SOX5	0	6.20251e-09	0.155342
188	6	rs12663692	UTRN	0	7	rs6466757	KCND2	0	6.20498e-09	0.155404
189	12	rs17399946	SOX5	0	18	rs16967040	GALNT1	3018	6.36371e-09	0.159379
190	3	rs1290894	ZBTB20	0	7	rs344470	CNTNAP2	0	6.37979e-09	0.159782
191	16	rs1641002	ABAT	0	17	rs11655575	SDK2	-3731	6.41316e-09	0.160618
192	1	rs12139143	EIF2B3	0	11	rs1866714	TEAD1	0	6.41813e-09	0.160742
193	3	rs4916425	TCTEX1D2	0	11	rs10502199	CADM1	0	6.45512e-09	0.161669
194	2	rs10803852	GAD1	-7489	10	rs10490954	CELF2	0	6.47312e-09	0.162119
195	3	rs3773379	CHL1	0	3	rs9845218	FOXP1	0	6.49481e-09	0.162663
196	3	rs7642232	CLASP2	0	10	rs1750739	CELF2	0	6.52107e-09	0.16332
197	11	rs7950069	CADM1	0	20	rs381571	TRMT6	-4060	6.53522e-09	0.163675
198	4	rs6817112	TRIM2	0	7	rs344470	CNTNAP2	0	6.54546e-09	0.163931
199	10	rs10490954	CELF2	0	20	rs8121467	EBF4	0	6.61066e-09	0.165564
200	12	rs17399946	SOX5	0	18	rs3737384	GALNT1	0	6.62758e-09	0.165988
201	12	rs17399946	SOX5	0	18	rs998626	GALNT1	0	6.62758e-09	0.165988
202	2	rs6544992	MSH2	5577	11	rs4938619	TRAPPC4	0	6.68177e-09	0.167345
203	3	rs3773379	CHL1	0	8	rs2853228	RRM2B	0	6.71645e-09	0.168214
204	10	rs10490954	CELF2	0	11	rs17651231	KIAA1731	0	6.76058e-09	0.169319
205	10	rs11002983	ZCCHC24	0	10	rs7893317	ABLIM1	0	6.7825e-09	0.169868
206	3	rs6798507	FOXP1	0	4	rs7699656	TRIM2	-1415	6.8389e-09	0.17128
207	12	rs12296438	SOX5	0	18	rs2119960	DOK6	0	6.89024e-09	0.172566
208	4	rs7699656	TRIM2	-1415	16	rs2238443	ADCY9	0	6.89142e-09	0.172596
209	1	rs2173403	EPRS	0	17	rs11655575	SDK2	-3731	6.8988e-09	0.172781
210	12	rs17399946	SOX5	0	20	rs381571	TRMT6	-4060	7.02546e-09	0.175953
211	5	rs4988879	MCTP1	0	8	rs2279460	NSMAF	0	7.0348e-09	0.176187
212	11	rs12290736	CADM1	0	18	rs6506684	RAB31	0	7.03821e-09	0.176272
213	10	rs1885433	ZCCHC24	0	10	rs7893317	ABLIM1	0	7.04107e-09	0.176344
214	11	rs500161	DRAP1	6390	20	rs1570009	KCNG1	5389	7.04997e-09	0.176567
215	8	rs2717751	PSD3	0	12	rs9804956	SOX5	0	7.0616e-09	0.176858
216	14	rs3138045	NFKBIA	3761	22	rs6006800	ATXN10	0	7.07316e-09	0.177147
217	3	rs3773379	CHL1	0	8	rs3850744	PCM1	0	7.08621e-09	0.177474
218	3	rs3773379	CHL1	0	17	rs1872076	SDK2	0	7.16848e-09	0.179535
219	17	rs11655575	SDK2	-3731	20	rs6025689	PMEPA1	0	7.18414e-09	0.179927
220	2	rs17009372	TPRKB	-1384	17	rs452825	CAMTA2	0	7.19654e-09	0.180237
221	3	rs3773379	CHL1	0	11	rs4938619	TRAPPC4	0	7.23737e-09	0.18126
222	10	rs1750739	CELF2	0	14	rs12436488	SEL1L	0	7.29557e-09	0.182718
223	10	rs10490954	CELF2	0	11	rs11025239	NAV2	0	7.30228e-09	0.182886
224	4	rs10007543	ANK2	0	20	rs6090836	BLCAP	0	7.37035e-09	0.184591
225	9	rs7044915	PTPRD	0	16	rs2737290	WWOX	0	7.51703e-09	0.188264
226	10	rs1750731	CELF2	0	11	rs1938736	CADM1	0	7.5183e-09	0.188296
227	4	rs10007543	ANK2	0	8	rs6994642	CHD7	0	7.55277e-09	0.189159
228	3	rs3773379	CHL1	0	11	rs10502199	CADM1	0	7.63297e-09	0.191168
229	5	rs13169445	ARHGAP26	0	22	rs9306383	GNAZ	0	7.64287e-09	0.191416
230	5	rs2028268	ARHGAP26	0	22	rs9306383	GNAZ	0	7.64287e-09	0.191416
231	17	rs11655575	SDK2	-3731	18	rs8088892	FAM59A	0	7.7361e-09	0.193751
232	11	rs10839563	APBB1	0	19	rs885683	MAST3	0	7.74303e-09	0.193924
233	8	rs10888157	PSD3	0	22	rs5753723	SFI1	0	7.87823e-09	0.19731
234	2	rs3923229	TGOLN2	6753	11	rs10502199	CADM1	0	7.88656e-09	0.197519
235	3	rs1031710	CEP97	0	7	rs722519	NRCAM	0	7.89166e-09	0.197647
236	4	rs6856101	ANK2	0	8	rs12676762	STMN2	0	7.92677e-09	0.198526
237	16	rs12445748	CMIP	0	20	rs906466	DLGAP4	0	8.03216e-09	0.201166
238	13	rs3752969	FARP1	0	14	rs17098988	AKAP6	0	8.08303e-09	0.20244
239	2	rs6732205	SLC8A1	0	5	rs12234019	ARHGAP26	0	8.10565e-09	0.203006
240	2	rs6732205	SLC8A1	0	5	rs3776227	ARHGAP26	0	8.10565e-09	0.203006
241	5	rs12234019	ARHGAP26	0	6	rs4711853	RCAN2	0	8.12274e-09	0.203434
242	5	rs3776227	ARHGAP26	0	6	rs4711853	RCAN2	0	8.12274e-09	0.203434
243	4	rs7699656	TRIM2	-1415	14	rs3784177	AKAP6	0	8.20606e-09	0.205521
244	3	rs3773379	CHL1	0	17	rs11657159	SDK2	0	8.21108e-09	0.205647
245	5	rs3776227	ARHGAP26	0	18	rs29069	VAPA	0	8.32869e-09	0.208592
246	5	rs12234019	ARHGAP26	0	18	rs29069	VAPA	0	8.32869e-09	0.208592
247	12	rs17399946	SOX5	0	21	rs466448	APP	970	8.3662e-09	0.209532
248	4	rs10007543	ANK2	0	20	rs381571	TRMT6	-4060	8.38503e-09	0.210003
249	15	rs2167926	SNRPN	0	17	rs11655575	SDK2	-3731	8.39396e-09	0.210227
250	4	rs12499194	DHX15	0	8	rs2632838	PSD3	0	8.39442e-09	0.210238
251	3	rs3773379	CHL1	0	17	rs1872077	SDK2	0	8.39682e-09	0.210299
252	3	rs3773379	CHL1	0	17	rs1872078	SDK2	0	8.39682e-09	0.210299
253	1	rs7527134	SYT6	0	2	rs11684328	FARSB	7490	8.41247e-09	0.21069
254	4	rs997721	HNRPDL	0	11	rs17649730	CADM1	-2914	8.48589e-09	0.212529
255	4	rs997720	HNRPDL	0	11	rs17649730	CADM1	-2914	8.48589e-09	0.212529
256	4	rs8732	ENOPH1	0	11	rs17649730	CADM1	-2914	8.50104e-09	0.212909
257	1	rs2494059	VAV3	0	7	rs2699818	LOC441204	0	8.50514e-09	0.213011
258	3	rs13099674	CEP97	3448	7	rs722519	NRCAM	0	8.55898e-09	0.21436
259	6	rs12663692	UTRN	0	11	rs1938736	CADM1	0	8.56169e-09	0.214428
260	3	rs3773379	CHL1	0	4	rs313979	ANK2	0	8.58952e-09	0.215125
261	10	rs1750739	CELF2	0	16	rs2737290	WWOX	0	8.61099e-09	0.215662
262	11	rs17649730	CADM1	-2914	20	rs6100536	PHACTR3	0	8.6576e-09	0.21683
263	3	rs3773379	CHL1	0	7	rs344470	CNTNAP2	0	8.68442e-09	0.217501
264	3	rs3773379	CHL1	0	8	rs208062	PCM1	0	8.72051e-09	0.218405
265	5	rs12234019	ARHGAP26	0	9	rs1543083	PTPRD	0	8.74646e-09	0.219055
266	5	rs3776227	ARHGAP26	0	9	rs1543083	PTPRD	0	8.74646e-09	0.219055
267	2	rs6740374	MTX2	-9897	7	rs1167797	HIP1	0	8.77288e-09	0.219717
268	9	rs7858751	PTPRD	0	12	rs17399946	SOX5	0	8.79515e-09	0.220275
269	10	rs1750731	CELF2	0	11	rs17649730	CADM1	-2914	8.81309e-09	0.220724
270	16	rs11863800	WWOX	0	17	rs7406859	NPLOC4	0	8.83245e-09	0.221209
271	16	rs11863800	WWOX	0	17	rs4078371	NPLOC4	0	8.83245e-09	0.221209
272	6	rs9390185	UTRN	0	20	rs6127973	BMP7	0	8.87258e-09	0.222214
273	6	rs1554816	UTRN	0	16	rs2737290	WWOX	0	8.89888e-09	0.222873
274	5	rs13169445	ARHGAP26	0	9	rs1543083	PTPRD	0	8.91021e-09	0.223156
275	5	rs2028268	ARHGAP26	0	9	rs1543083	PTPRD	0	8.91021e-09	0.223156
276	4	rs4693923	SPP1	-8687	13	rs3752969	FARP1	0	8.93452e-09	0.223765
277	10	rs10490954	CELF2	0	15	rs12592279	SNRPN	0	8.9942e-09	0.22526
278	4	rs894251	SCARB2	0	6	rs12663692	UTRN	0	9.0275e-09	0.226094
279	5	rs394857	EDIL3	0	17	rs7406859	NPLOC4	0	9.06343e-09	0.226994
280	5	rs394857	EDIL3	0	17	rs4078371	NPLOC4	0	9.06343e-09	0.226994
281	10	rs10490954	CELF2	0	17	rs4411562	TNRC6C	0	9.11648e-09	0.228322
282	3	rs3773379	CHL1	0	9	rs10977409	PTPRD	0	9.16753e-09	0.229601
283	12	rs12296438	SOX5	0	18	rs1372771	DOK6	0	9.20977e-09	0.230659
284	11	rs10750523	OPCML	0	18	rs4891370	DOK6	0	9.25373e-09	0.23176
285	11	rs1938736	CADM1	0	20	rs6074376	SNPH	0	9.26894e-09	0.232141
286	11	rs17649730	CADM1	-2914	20	rs911148	PHACTR3	0	9.30094e-09	0.232942
287	7	rs2538039	PRKAG2	0	12	rs17399946	SOX5	0	9.33704e-09	0.233846
288	3	rs3773379	CHL1	0	8	rs10957153	CHD7	0	9.35736e-09	0.234355
289	1	rs1215547	LRRC8B	9468	17	rs7225592	MXRA7	0	9.37047e-09	0.234684
290	4	rs10007543	ANK2	0	22	rs2138154	KIAA0930	-1063	9.37373e-09	0.234765
291	4	rs6817112	TRIM2	0	17	rs7406859	NPLOC4	0	9.38753e-09	0.235111
292	4	rs6817112	TRIM2	0	17	rs4078371	NPLOC4	0	9.38753e-09	0.235111
293	5	rs11953346	MCTP1	0	11	rs10839563	APBB1	0	9.39787e-09	0.23537
294	4	rs6817112	TRIM2	0	18	rs1893126	RAB31	0	9.49034e-09	0.237686
295	6	rs12663692	UTRN	0	14	rs214273	PSEN1	0	9.49212e-09	0.23773
296	7	rs12113836	CNTNAP2	0	11	rs1941218	OPCML	0	9.53395e-09	0.238778
297	1	rs3129539	CNST	0	10	rs1750739	CELF2	0	9.5781e-09	0.239884
298	4	rs6817112	TRIM2	0	5	rs2398617	ARHGAP26	0	9.65027e-09	0.241691
